# Supplementary material for: Supporting Return to Work after Breast Cancer: A Mixed Method Study
Source: Healthcare (Basel). 2023 Aug 19;11(16):2343. doi: 10.3390/healthcare11162343 (PMC10454012; doi:10.3390/healthcare11162343)
Supplement: Supplementary file 1 [file healthcare-11-02343-s001.zip]

Archive with 1 entries (1 files):
- healthcare-2544892-supplementary.pdf
